# Supplementary material for: Conspecific Presence Improves Episodic-Like Memory in Rats
Source: Front Behav Neurosci. 2021 Jan 15;14:572150. doi: 10.3389/fnbeh.2020.572150 (PMC7844209; doi:10.3389/fnbeh.2020.572150)
Supplement: Supplementary file 1 [file Table_1.XLSX]

## Sheet: Dataset_DiscriminationIndex
Before revision
																																										One-Sample T test - before revision
Test trial			Object exploration time						Exploration time (ratio)					Indexes																													Control
Rat	SocialD	Group	A1	B1	A2	B2	TOTAL		A1_Ratio	B1_Ratio	A2_Ratio	B2_Ratio		Temporal	Spatial	Integration		Average
G01CTIV	Subordinated	Control	3.394	3.793	4.392	5.39	16.969		0.200012	0.223525	0.258825	0.317638		-0.0555169	0.173908	-0.128179			Temporal	Spatial	Integration
G01CTIA	Dominant	Control	13.275	1.098	6.188	4.092	24.653		0.538474	0.0445382	0.251004	0.165984		0.847214	0.576879	0.364127		Control	0.0936989	-0.151549	0.357554
G01CTIP	Subordinated	Control	3.294	4.691	1.497	3.394	12.876		0.255825	0.364321	0.116263	0.263591		-0.174953	-0.160421	0.375078		Co-hab	0.0730072	-0.4824	0.525717
G02CTIP	Subordinated	Control	5.96	3.23	2.997	5.694	17.881		0.333315	0.180639	0.167608	0.318439		0.297062	0.276109	0.330803		Co-test	0.426274	0.362957	0.337671
G02CTIA	Dominant	Control	5.39	0.898	0	0	6.288		0.857188	0.142812	0	0		0.714377	-1	1
G03CTIV	Subordinated	Control	3.493	3.992	6.787	15.571	29.843		0.117046	0.133767	0.227424	0.521764		-0.0666667	0.591883	-0.320428
G03CTIA	Dominant	Control	2.895	4.292	2.795	2.994	12.976		0.223104	0.330764	0.215398	0.230734		-0.194379	-0.17815	0.0175747		Error
G03CTIP	Subordinated	Control	8.983	12.576	2.395	1.298	25.252		0.355734	0.49802	0.094844	0.0514019		-0.166659	-0.812887	0.579012			Temporal	Spatial	Integration
G03CTIB	Subordinated	Control	3.593	7.586	0	0.699	11.878		0.302492	0.63866	0	0.0588483		-0.357188	-0.831261	1		Control	0.142819	0.203857	0.15306
G01ETIA	Dominant	Co-hab	3.194	5.889	0.399	0.299	9.781		0.326551	0.602086	0.0407934	0.0305695		-0.296708	-0.903361	0.777901		Co-hab	0.128201	0.130289	0.133589
G01ETIV	Subordinated	Co-hab	9.282	8.085	6.887	2.695	26.949		0.344428	0.300011	0.255557	0.100004		0.0689238	-0.5	0.148123		Co-test	0.172736	0.141553	0.125224
G02ETIP	Dominant	Co-hab	13.907	8.051	6.288	2.562	30.808		0.451409	0.261328	0.204103	0.0831602		0.266691	-0.517196	0.377272
G02ETIB	Subordinated	Co-hab	8.118	7.286	5.989	12.144	33.537		0.242061	0.217253	0.178579	0.362108		0.0540119	0.250026	0.150918
G03ETIB	Subordinated	Co-hab	13.375	4.292	1.597	0.998	20.262		0.660103	0.211825	0.0788175	0.0492548		0.514122	-0.622684	0.786668
G03ETIP	Subordinated	Co-hab	7.985	16.868	6.887	10.38	42.12		0.189577	0.400475	0.163509	0.246439		-0.357422	-0.238109	0.07383
G03ETIV	Dominant	Co-hab	34.635	9.083	1.996	0.599	46.313		0.747846	0.196122	0.0430981	0.0129337		0.584473	-0.876265	0.891021
G03ETIA	Dominant	Co-hab	2.695	4.492	0	1.697	8.884		0.303354	0.505628	0	0.191018		-0.250035	-0.451608	1
G01ETDV	Dominant	Co-test	10.181	0	2.096	1.098	13.375		0.761196	0	0.15671	0.0820935		1	1	0.658549
G01ETDA	Subordinated	Co-test	2.895	0.499	2.994	2.096	8.484		0.341231	0.0588166	0.3529	0.247053		0.705952	0.615414	-0.016811
G01ETDP	Dominant	Co-test	10.081	1.397	2.096	3.194	16.768		0.601205	0.0833135	0.125	0.190482		0.756578	0.391418	0.655744
G01ETDB	Subordinated	Co-test	7.386	2.296	5.09	8.484	23.256		0.317595	0.0987272	0.218868	0.364809		0.525718	0.574026	0.184033
G02ETDV	Dominant	Co-test	3.061	9.715	2.961	18.099	33.836		0.0904658	0.28712	0.0875103	0.534904		-0.52082	0.301431	0.0166058
G02ETDA	Subordinated	Co-test	7.22	7.985	3.194	6.355	24.754		0.29167	0.322574	0.12903	0.256726		-0.0503124	-0.113668	0.386595
G02ETDB	Dominant	Co-test	10.114	4.092	11.046	9.216	34.468		0.293432	0.118719	0.320471	0.267378		0.423905	0.385032	-0.0440454
G02ETDP	Subordinated	Co-test	19.996	5.49	1.497	3.294	30.277		0.660435	0.181326	0.0494435	0.108795		0.569175	-0.25	0.860699
After revision																																										One-Sample T test - after revision
																																											Control
Test trial			Object exploration time						Exploration time (ratio)					Indexes				Average
Rat		Group	A1	B1	A2	B2	TOTAL		A1_Ratio	B1_Ratio	A2_Ratio	B2_Ratio		Temporal	Spatial	Integration			Temporal	Spatial	Integration
G01CTIV	Subordinated	Control	3.394	3.793	4.392	5.39	16.969		0.200012	0.223525	0.258825	0.317638		-0.0555169	0.173908	-0.128179		Control	0.0864224	-0.267016	0.33948
G01CTIA	Dominant	Control	13.275	1.098	6.188	4.092	24.653		0.538474	0.0445382	0.251004	0.165984		0.847214	0.576879	0.364127		Co-hab	0.0402305	-0.451092	0.517084
G01CTIP	Subordinated	Control	3.294	4.691	1.497	3.394	12.876		0.255825	0.364321	0.116263	0.263591		-0.174953	-0.160421	0.375078		Co-test	0.486599	0.342716	0.385198
G02CTIP	Subordinated	Control	6.583	6.683	4.688	0.898	18.852		0.349194	0.354498	0.248674	0.0476342		-0.00753807	-0.763092	0.168131
G02CTIA	Dominant	Control	4.2	0.1	0	0	4.3		0.976744	0.0232558	0	0		0.953488	-1	1
G03CTIV	Subordinated	Control	3.493	3.992	6.787	15.571	29.843		0.117046	0.133767	0.227424	0.521764		-0.0666667	0.591883	-0.320428		Error
G03CTIA	Dominant	Control	2.895	4.292	2.795	2.994	12.976		0.223104	0.330764	0.215398	0.230734		-0.194379	-0.17815	0.0175747			Temporal	Spatial	Integration
G03CTIP	Subordinated	Control	8.983	12.576	2.395	1.298	25.252		0.355734	0.49802	0.094844	0.0514019		-0.166659	-0.812887	0.579012		Control	0.157719	0.206265	0.154515
G03CTIB	Subordinated	Control	3.593	7.586	0	0.699	11.878		0.302492	0.63866	0	0.0588483		-0.357188	-0.831261	1		Co-hab	0.126149	0.139045	0.134655
G01ETIA	Dominant	Co-hab	3.194	5.889	0.399	0.299	9.781		0.326551	0.602086	0.0407934	0.0305695		-0.296708	-0.903361	0.777901		Co-test	0.130513	0.144511	0.123438
G01ETIV	Subordinated	Co-hab	9.282	8.085	6.887	2.695	26.949		0.344428	0.300011	0.255557	0.100004		0.0689238	-0.5	0.148123
G02ETIP	Dominant	Co-hab	6.299	6.999	3.6	3.4	20.298		0.310326	0.344812	0.177357	0.167504		-0.0526395	-0.346091	0.272654
G02ETIB	Subordinated	Co-hab	6.999	5.599	4.799	11.099	28.496		0.245613	0.196484	0.16841	0.389493		0.111129	0.329381	0.186472
G03ETIB	Subordinated	Co-hab	13.375	4.292	1.597	0.998	20.262		0.660103	0.211825	0.0788175	0.0492548		0.514122	-0.622684	0.786668
G03ETIP	Subordinated	Co-hab	7.985	16.868	6.887	10.38	42.12		0.189577	0.400475	0.163509	0.246439		-0.357422	-0.238109	0.07383
G03ETIV	Dominant	Co-hab	34.635	9.083	1.996	0.599	46.313		0.747846	0.196122	0.0430981	0.0129337		0.584473	-0.876265	0.891021
G03ETIA	Dominant	Co-hab	2.695	4.492	0	1.697	8.884		0.303354	0.505628	0	0.191018		-0.250035	-0.451608	1
G01ETDV	Dominant	Co-test	10.181	0	2.096	1.098	13.375		0.761196	0	0.15671	0.0820935		1	1	0.658549
G01ETDA	Subordinated	Co-test	2.895	0.499	2.994	2.096	8.484		0.341231	0.0588166	0.3529	0.247053		0.705952	0.615414	-0.016811
G01ETDP	Dominant	Co-test	10.081	1.397	2.096	3.194	16.768		0.601205	0.0833135	0.125	0.190482		0.756578	0.391418	0.655744
G01ETDB	Subordinated	Co-test	7.386	2.296	5.09	8.484	23.256		0.317595	0.0987272	0.218868	0.364809		0.525718	0.574026	0.184033
G02ETDV	Dominant	Co-test	10.66	4.98	4.35	7.815	27.805		0.383384	0.179104	0.156447	0.281065		0.363171	0.221571	0.420386
G02ETDA	Subordinated	Co-test	6.399	8.899	2.4	6.599	24.297		0.263366	0.366259	0.0987776	0.271597		-0.16342	-0.148406	0.454483
G02ETDB	Dominant	Co-test	6.699	5.099	8.799	10.299	30.896		0.216824	0.165038	0.284794	0.333344		0.135616	0.337706	-0.135501
G02ETDP	Subordinated	Co-test	19.996	5.49	1.497	3.294	30.277		0.660435	0.181326	0.0494435	0.108795		0.569175	-0.25	0.860699

## Sheet: DataSheet_SPSS
Legends
Group																																										Hierarchical status	Filter
1 - Control																																										0 - Subordinated	1 - non-selected
2 - Co-hab																																										1 - Dominant	2 - selected
3 - Co-test																																								N/A - not apllicable
		Object exploration time (seconds)					Exploration time (ratio)					Indexes				Total exploration time (seconds)				Frequency of visit 1st object (number)				FrequencyofVisitObjects (number)				Latency to visit 1st object in test (seconds)		Distance Travelled (milimeters)							Time Engaged in Social behavior (seconds)								Calculations to statistical analyses
Rat	Group	A1_ExplorationTime	B1_ExplorationTime	A2_ExplorationTime	B2_ExplorationTime		A1_ratioTest	B1_ratioTest	A2_ratioTest	B2_ratioTest		DI_TemporalTest	DI_SpatialTest	DI_IntegrationTest		ExplorationTimeS1	ExplorationTimeS2	ExplorationTimeTest		Frequency1stObjectS1	Frequency1stObjectS2	Frequency1stObjectTest		FrequencyVisitObjectsS1	FrequencyVisitObjectS2	FrequencyVisitObjectTest		Latency1stObjectTest		Distance_Hab1	Distance_Hab2	Distance_Hab3	Distance_S1	Distance_S2	Distance_Test		Self_grooming_Time		SocialBehaviourTimeAlone	SocialBehaviourTimeSocial		Hierarchical status	filter_$		log_Frequency1stObjectS1	log_Frequency1stObjectS2	log_Frequency1stObjectTest		Log_Freq1stObjS1
G01CTIV	1	3.394	3.793	4.392	5.39		0.20001	0.22353	0.25882	0.31764		-0.05552	0.17391	-0.12818		11.643	18.965	16.969		5	11	4		13	34	15		3.227		2067.65	2247.71	914.84	945.71	1278.68	1332.26		176.566		N/A	N/A		0	1		0.69897	1.04139	0.60206		0.69897
G01CTIA	1	13.275	1.098	6.188	4.092		0.53847	0.04454	0.251	0.16598		0.84721	0.57688	0.36413		43.983	40.822	24.653		13	5	6		35	25	16		3.227		2036.38	2230.5	2149.01	1687.58	1285.25	1069.21		247.215		N/A	N/A		1	1		1.11394	0.69897	0.778151		1.11394
G01CTIP	1	3.294	4.691	1.497	3.394		0.25582	0.36432	0.11626	0.26359		-0.17495	-0.16042	0.37508		26.916	18.166	12.876		13	4	3		21	10	10		2.928		1341.66	2222.07	1416.13	1040.67	1146.7	816.21		230.614		N/A	N/A		0	1		1.11394	0.60206	0.477121		1.11394
G02CTIP	1	6.583	6.683	4.688	0.898		0.34919	0.3545	0.24867	0.04763		-0.00754	-0.76309	0.16813		25.534	23.455	18.852		9	5	5		26	21	22		8.279		3131.96	2979.99	2409.38	1706.74	1614.17	1892.32		270.822		N/A	N/A		0	1		0.954243	0.69897	0.69897		0.954243
G02CTIA	1	4.2	0.1	0	0		0.97674	0.02326	0	0		0.95349	-1	1		40.623	4.691	4.3		11	5	4		26	6	5		4.966		2465	3273.91	1767.98	1421.28	893.73	463.46		55.062		N/A	N/A		1	1		1.04139	0.69897	0.60206		1.04139
G03CTIV	1	3.493	3.992	6.787	15.571		0.11705	0.13377	0.22742	0.52176		-0.06667	0.59188	-0.32043		56.293	42.22	29.843		7	8	5		27	28	24		4.625		2426.61	2928	3073.87	1341.91	1177.72	1129.17		160.197		N/A	N/A		0	1		0.845098	0.90309	0.69897		0.845098
G03CTIA	1	2.895	4.292	2.795	2.994		0.2231	0.33076	0.2154	0.23073		-0.19438	-0.17815	0.01757		37.328	22.457	12.976		9	8	4		32	19	11		5.09		2217.71	3673.21	2567.25	1677.47	1626.63	1269.36		190.873		N/A	N/A		1	1		0.954243	0.90309	0.60206		0.954243
G03CTIP	1	8.983	12.576	2.395	1.298		0.35573	0.49802	0.09484	0.0514		-0.16666	-0.81289	0.57901		36.132	5.789	25.252		9	6	7		34	6	19		0.333		3445.74	1533.22	1447.26	1454	1260.01	711.3		225.193		N/A	N/A		0	1		0.954243	0.778151	0.845098		0.954243
G03CTIB	1	3.593	7.586	0	0.699		0.30249	0.63866	0	0.05885		-0.35719	-0.83126	1		21.26	29.743	11.878		8	7	6		20	15	9		1.63		2360.9	2832.58	2064.17	1507.96	786.41	1303.14		77.256		N/A	N/A		0	1		0.90309	0.845098	0.778151		0.90309
G01ETIA	2	3.194	5.889	0.399	0.299		0.32655	0.60209	0.04079	0.03057		-0.29671	-0.90336	0.7779		31.641	32.439	9.781		15	2	1		43	19	13		2.329		1653.14	2265.87	1303.9	1668.35	1040.35	590.35		158.31		0	147.971		1	2		1.17609	0.30103	0		1.17609
G01ETIV	2	9.282	8.085	6.887	2.695		0.34443	0.30001	0.25556	0.1		0.06892	-0.5	0.14812		49.406	20.362	26.949		12	8	4		50	32	27		4.724		2220.03	2519.64	2928.04	1900.13	1745.2	1657.57		113.68		2.994	119.364		0	2		1.07918	0.90309	0.60206		1.07918
G02ETIP	2	6.299	6.999	3.6	3.4		0.31033	0.34481	0.17736	0.1675		-0.05264	-0.34609	0.27265		36.698	48.908	20.298		3	8	7		26	28	21		2.333		2790.21	2114.16	1928.42	1946.71	1563.51	1534.14		3.1		0	130.236		1	2		0.477121	0.90309	0.845098		0.477121
G02ETIB	2	6.999	5.599	4.799	11.099		0.24561	0.19648	0.16841	0.38949		0.11113	0.32938	0.18647		35.999	44.716	28.496		7	7	8		26	23	29		2.8		2778.21	1584.19	1704.02	1455.42	877.53	1072.82		82.92		13.508	116.187		0	2		0.845098	0.845098	0.90309		0.845098
G03ETIB	2	13.375	4.292	1.597	0.998		0.6601	0.21183	0.07882	0.04925		0.51412	-0.62268	0.78667		29.944	27.148	20.262		10	6	2		36	23	16		0.732		3906.79	2768.65	2771.18	2123.88	1234.01	1253.8		11.98		9.087	253.356		0	2		1	0.778151	0.30103		1
G03ETIP	2	7.985	16.868	6.887	10.38		0.18958	0.40047	0.16351	0.24644		-0.35742	-0.23811	0.07383		37.73	28.446	42.12		8	9	12		39	27	31		2.529		3744.39	2344.08	2935.44	1795.48	1346.88	1580.13		120.24		0	166.153		0	2		0.90309	0.954243	1.07918		0.90309
G03ETIV	2	34.635	9.083	1.996	0.599		0.74785	0.19612	0.0431	0.01293		0.58447	-0.87627	0.89102		47.012	41.92	46.313		10	9	8		35	27	26		1.131		2203.38	2972.36	2973.87	1505.23	1444.05	1615.95		155.53		0	17.976		1	2		1	0.954243	0.90309		1
G03ETIA	2	2.695	4.492	0	1.697		0.30335	0.50563	0	0.19102		-0.25003	-0.45161	1		25.851	40.823	8.884		3	6	4		21	27	8		1.93		2650.49	4790.03	2998.24	1453.91	1697.5	669.09		101.01		0	17.143		1	2		0.477121	0.778151	0.60206		0.477121
G01ETDV	3	10.181	0	2.096	1.098		0.7612	0	0.15671	0.08209		1	1	0.65855		27.848	38.627	13.375		6	9	2		31	23	11		2.129		1839.34	2317.59	1955.53	1955.9	1517.85	733.42		189.406		2.63	257.293		1	2		0.778151	0.954243	0.30103		0.778151
G01ETDA	3	2.895	0.499	2.994	2.096		0.34123	0.05882	0.3529	0.24705		0.70595	0.61541	-0.01681		31.641	31.041	8.484		10	8	3		36	26	9		4.625		2050.6	2151.54	1478.71	1886.51	1240.18	876.02		12.486		0	435.547		0	2		1	0.90309	0.477121		1
G01ETDP	3	10.081	1.397	2.096	3.194		0.6012	0.08331	0.125	0.19048		0.75658	0.39142	0.65574		53.899	18.965	16.768		14	4	2		47	11	13		3.161		2117.16	1772.97	1503.82	1682.84	920.28	829.55		80.048		30.01	37.795		1	2		1.14613	0.60206	0.30103		1.14613
G01ETDB	3	7.386	2.296	5.09	8.484		0.3176	0.09873	0.21887	0.36481		0.52572	0.57403	0.18403		73.86	51.802	23.256		10	7	3		48	34	20		7.819		1950.98	2083.33	2341.11	2196.27	1674.95	1082.2		5.49		0	86.57		0	2		1	0.845098	0.477121		1
G02ETDV	3	10.66	4.98	4.35	7.815		0.38338	0.1791	0.15645	0.28106		0.36317	0.22157	0.42039		49.873	56.593	27.805		9	6	4		31	35	19		4.43		3089.9	2319.13	2543.86	1918.02	1782.12	1743.86		39.548		0	150.957		1	2		0.954243	0.778151	0.60206		0.954243
G02ETDA	3	6.399	8.899	2.4	6.599		0.26337	0.36626	0.09878	0.2716		-0.16342	-0.14841	0.45448		42.886	26.683	24.297		5	5	3		20	19	17		1.267		2658.8	2212.38	1977.5	2120.24	1177.04	1064.74		52.85		0	170.043		0	2		0.69897	0.69897	0.477121		0.69897
G02ETDB	3	6.699	5.099	8.799	10.299		0.21682	0.16504	0.28479	0.33334		0.13562	0.33771	-0.1355		44.384	36.83	30.896		5	8	6		25	27	25		7.666		1951.12	1893.7	2159.59	1651.71	1045.26	1183.86		213.83		N/A	N/A		1	N/A		0.69897	0.90309	0.778151		0.69897
G02ETDP	3	19.996	5.49	1.497	3.294		0.66044	0.18133	0.04944	0.1088		0.56918	-0.25	0.8607		40.224	49.706	30.277		11	12	3		26	40	13		4.033		2849.67	2301.74	2440.28	1677.53	1664.64	1127.71		177.939		N/A	N/A		0	N/A		1.04139	1.07918	0.477121		1.04139
[truncated: 8 more columns]
